# Supplementary material for: New Antibacterial Peptides from the Freshwater Mollusk Pomacea poeyana (Pilsbry, 1927)
Source: Biomolecules. 2020 Oct 23;10(11):1473. doi: 10.3390/biom10111473 (PMC7690686; doi:10.3390/biom10111473)
Supplement: Supplementary file 1 [file biomolecules-10-01473-s001.xlsx]

## Sheet: peptides
Sequence	Length	Mass	Proteins	Leading razor protein	Start position	End position	Oxidation (M) site IDs
SVVPSPKVSDTVVEPY	16	1701.88	sp|P41386|TBB_HALDI	sp|P41386|TBB_HALDI	94	109
NATLSVHQL	9	981.524	sp|P41386|TBB_HALDI	sp|P41386|TBB_HALDI	110	118
ALEEVEKL	8	929.507	sp|B3A0R4|TRP_LOTGI	sp|B3A0R4|TRP_LOTGI	340	347
ATYAPVISAEKA	12	1219.64	sp|P41383|TBA2_PATVU;sp|Q8T6A5|TBA1_APLCA	sp|P41383|TBA2_PATVU	270	281
VNVDKVLE	8	914.507	sp|P47194|SYB_DORPE	sp|P47194|SYB_DORPE	57	64
EEYPDRIM	8	1051.46	sp|P35394|TBB_ENTDO;sp|P41386|TBB_HALDI	sp|P41386|TBB_HALDI	83	90	0
VVDEVRTGTY	10	1137.57	sp|P41383|TBA2_PATVU	sp|P41383|TBA2_PATVU	74	83
VDLEPTVVDEVRTGTY	16	1791.89	sp|P41383|TBA2_PATVU	sp|P41383|TBA2_PATVU	68	83
IREEYPDRI	9	1189.61	sp|P41386|TBB_HALDI;CON__ENSEMBL:ENSBTAP00000025008	sp|P41386|TBB_HALDI	81	89
NSILTTHTTL	10	1099.59	sp|P41383|TBA2_PATVU;sp|Q06331|TBA_ENTDO;sp|Q8T6A5|TBA1_APLCA	sp|P41383|TBA2_PATVU	186	195
VGEGMEEGEFSEAREDLA	18	1953.83	sp|P41383|TBA2_PATVU;sp|Q06331|TBA_ENTDO;sp|P24635|TBA_OCTVU;sp|Q8T6A5|TBA1_APLCA	sp|P41383|TBA2_PATVU	409	426	2
RALTVPELTQQ	11	1254.69	sp|P41386|TBB_HALDI	sp|P41386|TBB_HALDI	208	218
PEEHPVLL	8	932.497	sp|Q92193|ACT_CRAVI;sp|Q964E3|ACTC_BIOAL;sp|Q964E2|ACTC_BIOPF;sp|Q964E1|ACTC_BIOOB;sp|Q964E0|ACTC_BIOTE;sp|Q964D9|ACTC_PLATR;sp|Q26065|ACT_PLAMG;sp|P92179|ACTC_BIOGL;sp|P17304|ACTM_APLCA;sp|O17320|ACT_CRAGI	sp|Q92193|ACT_CRAVI	15	22
VGEGMEEGEFSEAR	14	1525.64	sp|P41383|TBA2_PATVU;sp|Q06331|TBA_ENTDO;sp|P24635|TBA_OCTVU;sp|Q8T6A5|TBA1_APLCA	sp|P41383|TBA2_PATVU	409	422	2
AAEDGVFTDEEIK	13	1422.65	sp|B3A0R9|EFCB2_LOTGI	sp|B3A0R9|EFCB2_LOTGI	65	77
FSETGAGKHVPR	12	1284.66	sp|P41383|TBA2_PATVU;sp|Q8T6A5|TBA1_APLCA	sp|P41383|TBA2_PATVU	53	64
LDHKFDLM	8	1017.5	sp|P41383|TBA2_PATVU;sp|Q06331|TBA_ENTDO;sp|P24635|TBA_OCTVU;sp|Q8T6A5|TBA1_APLCA	sp|P41383|TBA2_PATVU	391	398	1
LEPTVVDEVRTGTY	14	1577.79	sp|P41383|TBA2_PATVU	sp|P41383|TBA2_PATVU	70	83
NLDIERPTYT	10	1220.6	sp|P41383|TBA2_PATVU	sp|P41383|TBA2_PATVU	216	225
ATYAPVISAEKAY	13	1382.71	sp|P41383|TBA2_PATVU;sp|Q8T6A5|TBA1_APLCA	sp|P41383|TBA2_PATVU	270	282
SETGAGKHVPRAV	13	1307.69	sp|P41383|TBA2_PATVU;sp|Q8T6A5|TBA1_APLCA	sp|P41383|TBA2_PATVU	54	66
GDVVPKDVNAAIA	13	1267.68	sp|P41383|TBA2_PATVU;sp|Q06331|TBA_ENTDO;sp|P24635|TBA_OCTVU;sp|Q8T6A5|TBA1_APLCA	sp|P41383|TBA2_PATVU	321	333
QLDAVLVDFHGGKL	14	1510.81	sp|Q5W9T5|OPR_OCTVU	sp|Q5W9T5|OPR_OCTVU	168	181
TFVSGACDASAKLFD	15	1587.72	sp|P23232|GBB_LOLFO	sp|P23232|GBB_LOLFO	199	213
FSETGAGKHVP	11	1128.56	sp|P41383|TBA2_PATVU;sp|Q8T6A5|TBA1_APLCA	sp|P41383|TBA2_PATVU	53	63
APVISAEKAYHEQL	14	1554.8	sp|P41383|TBA2_PATVU;sp|Q8T6A5|TBA1_APLCA	sp|P41383|TBA2_PATVU	273	286
AGQCGNQIGSKF	12	1265.58	sp|P35394|TBB_ENTDO	sp|P35394|TBB_ENTDO	9	20
ASFHEQTLQEL	11	1301.63	sp|P0C907|CT12_CONLE	sp|P0C907|CT12_CONLE	33	43
GAVHDVKDVLDS	12	1253.63	AP00433	AP00433	35	46
EPTVVDEVRTGTY	13	1464.71	sp|P41383|TBA2_PATVU	sp|P41383|TBA2_PATVU	71	83
NLDIERPTYTNL	12	1447.73	sp|P41383|TBA2_PATVU	sp|P41383|TBA2_PATVU	216	227
DAVEDLESVGK	11	1160.56	AP00433	AP00433	24	34
VVDEVRSGTY	10	1123.55	sp|Q8T6A5|TBA1_APLCA	sp|Q8T6A5|TBA1_APLCA	74	83
LTTANTTDYVRRI	13	1522.81	sp|D6C4L6|O168_CONCL;sp|D6C4L5|O167_CONCL	sp|D6C4L6|O168_CONCL	19	31
HNDDDVNDDENDDVYDEHDDLVDDVNDDADDDND	34	3934.37	sp|B3A0Q3|CCD1_LOTGI	sp|B3A0Q3|CCD1_LOTGI	308	341
KEIERAGQRIRDAIISAAPAVETLAQAQKIIKGG	34	3601.04	AP00755	AP00755	5	38
KCAGSIAWAIGSGLFGGAKLIKIKKYIAELGGLQ	34	3517.98	AP00768	AP00768	8	41

## Sheet: FASTA
>1		>1
	HNDDDVNDDENDDVYDEHDDLVDDVNDDADDDND	HNDDDVNDDENDDVYDEHDDLVDDVNDDADDDND
>2		>2
	KEIERAGQRIRDAIISAAPAVETLAQAQKIIKGG	KEIERAGQRIRDAIISAAPAVETLAQAQKIIKGG
>3		>3
	KCAGSIAWAIGSGLFGGAKLIKIKKYIAELGGLQ	KCAGSIAWAIGSGLFGGAKLIKIKKYIAELGGLQ
>4		>4
	VGEGMEEGEFSEAREDLA	VGEGMEEGEFSEAREDLA
>5		>5
	VDLEPTVVDEVRTGTY	VDLEPTVVDEVRTGTY
>6		>6
	SVVPSPKVSDTVVEPY	SVVPSPKVSDTVVEPY
>7		>7
	TFVSGACDASAKLFD	TFVSGACDASAKLFD
>8		>8
	LEPTVVDEVRTGTY	LEPTVVDEVRTGTY
>9		>9
	APVISAEKAYHEQL	APVISAEKAYHEQL
>10		>10
	VGEGMEEGEFSEAR	VGEGMEEGEFSEAR
>11		>11
	LTTANTTDYVRRI	LTTANTTDYVRRI
>12		>12
	QLDAVLVDFHGGKL	QLDAVLVDFHGGKL
>13		>13
	EPTVVDEVRTGTY	EPTVVDEVRTGTY
>14		>14
	NLDIERPTYTNL	NLDIERPTYTNL
>15		>15
	AAEDGVFTDEEIK	AAEDGVFTDEEIK
>16		>16
	ATYAPVISAEKAY	ATYAPVISAEKAY
>17		>17
	SETGAGKHVPRAV	SETGAGKHVPRAV
>18		>18
	ASFHEQTLQEL	ASFHEQTLQEL
>19		>19
	FSETGAGKHVPR	FSETGAGKHVPR
>20		>20
	GDVVPKDVNAAIA	GDVVPKDVNAAIA
>21		>21
	AGQCGNQIGSKF	AGQCGNQIGSKF
>22		>22
	RALTVPELTQQ	RALTVPELTQQ
>23		>23
	GAVHDVKDVLDS	GAVHDVKDVLDS
>24		>24
	NLDIERPTYT	NLDIERPTYT
>25		>25
	ATYAPVISAEKA	ATYAPVISAEKA
>26		>26
	IREEYPDRI	IREEYPDRI
>27		>27
	DAVEDLESVGK	DAVEDLESVGK
>28		>28
	VVDEVRTGTY	VVDEVRTGTY
>29		>29
	FSETGAGKHVP	FSETGAGKHVP
>30		>30
	VVDEVRSGTY	VVDEVRSGTY
>31		>31
	NSILTTHTTL	NSILTTHTTL
>32		>32
	EEYPDRIM	EEYPDRIM
>33		>33
	LDHKFDLM	LDHKFDLM
>34		>34
	NATLSVHQL	NATLSVHQL
>35		>35
	PEEHPVLL	PEEHPVLL
>36		>36
	ALEEVEKL	ALEEVEKL
>37		>37
	VNVDKVLE	VNVDKVLE

## Sheet: AMP
				Results with Random Forest Classifier				Results with Artificial Neural Network (ANN) classifier			Results with Discriminant Analysis classifier						iAMPpred			APS vr2
Sequence	Class	AMP Probability		Seq. ID.	Class	AMP Probability		Seq. ID.	Class		Seq. ID.	Class	AMP Probability	average		antibacterial	antiviral	antifungal		Predicted Class	Prediction Probability	total average
KCAGSIAWAIGSGLFGGAKLIKIKKYIAELGGLQ	AMP	0.991		3	AMP	0.9745		3	AMP		3	AMP	0.99	0.985167		0.999	0.959	0.996		AMP	0.9999	0.99088
KEIERAGQRIRDAIISAAPAVETLAQAQKIIKGG	AMP	0.84		2	AMP	0.815		2	AMP		2	AMP	0.958	0.871		0.466	0.5	0.567		AMP	0.9997	0.81574
AGQCGNQIGSKF	AMP	0.555		21	NAMP	0.3775		21	AMP		21	AMP	0.764	0.5655		0.953	0.547	0.906		AMP	0.855	0.7009
EEYPDRIM	AMP	0.994		32	AMP	0.6835		32	NAMP		32	NAMP	0.021	0.566167		0.47	0.279	0.267		Non-AMP<b>&nbsp		0.542125
QLDAVLVDFHGGKL	NAMP	0.361		12	NAMP	0.358		12	AMP		12	NAMP	0.301	0.34		0.727	0.376	0.179		Non-AMP	0.0927	0.36794
PEEHPVLL	NAMP	0.381		35	NAMP	0.4665		35	NAMP		35	NAMP	0.024	0.2905		0.413	0.39	0.11		Non-AMP<b>&nbsp		0.321125
GAVHDVKDVLDS	AMP	0.734		23	NAMP	0.304		23	NAMP		23	NAMP	0.001	0.346333		0.54	0.484	0.328		Non-AMP	0.007	0.3172
TFVSGACDASAKLFD	NAMP	0.246		7	NAMP	0.165		7	NAMP		7	NAMP	0.04	0.150333		0.148	0.083	0.181		AMP	0.9825	0.3163
GDVVPKDVNAAIA	NAMP	0.088		20	NAMP	0.3755		20	AMP		20	NAMP	0.163	0.208833		0.534	0.223	0.168		Non-AMP	0.3595	0.304
LDHKFDLM	NAMP	0.002		33	NAMP	0.468		33	NAMP		33	NAMP	0.002	0.157333		0.699	0.403	0.45		Non-AMP<b>&nbsp		0.29275
VNVDKVLE	NAMP	0.041		37	NAMP	0.4855		37	NAMP		37	NAMP	0.002	0.176167		0.386	0.481	0.209		Non-AMP<b>&nbsp		0.228625
HNDDDVNDDENDDVYDEHDDLVDDVNDDADDDND	NAMP	0		1	NAMP	0.362		1	NAMP		1	NAMP	0.005	0.122333		0.646	0.571	0.435		Non-AMP	0.0054	0.20368
NSILTTHTTL	NAMP	0.002		31	NAMP	0.297		31	NAMP		31	NAMP	0.001	0.1		0.65	0.213	0.228		Non-AMP	0.0115	0.1923
SETGAGKHVPRAV	NAMP	0.235		17	NAMP	0.262		17	NAMP		17	NAMP	0.002	0.166333		0.025	0.025	0.011		Non-AMP	0.3631	0.17742
IREEYPDRI	NAMP	0.078		26	NAMP	0.2365		26	NAMP		26	NAMP	0.002	0.1055		0.375	0.347	0.393		Non-AMP<b>&nbsp		0.172875
VDLEPTVVDEVRTGTY	AMP	0.488		5	NAMP	0.2405		5	NAMP		5	NAMP	0.002	0.2435		0.028	0.045	0.07		Non-AMP	0.0246	0.15662
ATYAPVISAEKAY	NAMP	0.106		16	NAMP	0.276		16	NAMP		16	NAMP	0.065	0.149		0.26	0.209	0.182		Non-AMP	0.0226	0.14592
ALEEVEKL	NAMP	0.001		36	NAMP	0.3855		36	NAMP		36	NAMP	0.003	0.129833		0.142	0.073	0.068		Non-AMP<b>&nbsp		0.132875
LTTANTTDYVRRI	NAMP	0.016		11	NAMP	0.195		11	NAMP		11	NAMP	0.014	0.075		0.301	0.088	0.104		Non-AMP	0.1234	0.12988
DAVEDLESVGK	NAMP	0.132		27	NAMP	0.342		27	NAMP		27	NAMP	0	0.158		0.108	0.084	0.051		Non-AMP	0.0188	0.12016
ATYAPVISAEKA	NAMP	0.038		25	NAMP	0.2375		25	NAMP		25	NAMP	0.047	0.1075		0.224	0.159	0.163		Non-AMP	0.0472	0.11874
FSETGAGKHVP	NAMP	0.172		29	NAMP	0.0575		29	NAMP		29	NAMP	0.08	0.103167		0.133	0.05	0.028		Non-AMP	0.1267	0.11384
FSETGAGKHVPR	NAMP	0.091		19	NAMP	0.1595		19	NAMP		19	NAMP	0.049	0.0998333		0.048	0.028	0.02		Non-AMP	0.1747	0.10444
NLDIERPTYT	NAMP	0.069		24	NAMP	0.3175		24	NAMP		24	NAMP	0.001	0.129167		0.042	0.125	0.145		Non-AMP	0.0381	0.09352
VVDEVRTGTY	NAMP	0.011		28	NAMP	0.238		28	NAMP		28	NAMP	0	0.083		0.101	0.087	0.176		Non-AMP	0.0913	0.08826
NATLSVHQL	NAMP	0.002		34	NAMP	0.2635		34	NAMP		34	NAMP	0.005	0.0901667		0.075	0.201	0.04		Non-AMP<b>&nbsp		0.086375
LEPTVVDEVRTGTY	NAMP	0.188		8	NAMP	0.1825		8	NAMP		8	NAMP	0.001	0.123833		0.028	0.035	0.039		Non-AMP	0.0296	0.08582
VGEGMEEGEFSEAR	NAMP	0		10	NAMP	0.228		10	NAMP		10	NAMP	0	0.076		0.176	0.052	0.124		Non-AMP	0.0053	0.08186
ASFHEQTLQEL	NAMP	0.028		18	NAMP	0.2355		18	NAMP		18	NAMP	0.002	0.0885		0.09	0.094	0.044		Non-AMP	0.0305	0.0772
VGEGMEEGEFSEAREDLA	NAMP	0		4	NAMP	0.285		4	NAMP		4	NAMP	0.008	0.0976667		0.089	0.035	0.066		Non-AMP	0.0025	0.0769
EPTVVDEVRTGTY	NAMP	0.054		13	NAMP	0.2155		13	NAMP		13	NAMP	0	0.0898333		0.072	0.052	0.075		Non-AMP	0.0412	0.07654
VVDEVRSGTY	NAMP	0.015		30	NAMP	0.236		30	NAMP		30	NAMP	0	0.0836667		0.028	0.046	0.096		Non-AMP	0.0897	0.07374
SVVPSPKVSDTVVEPY	NAMP	0.136		6	NAMP	0.0965		6	NAMP		6	NAMP	0.014	0.0821667		0.1	0.071	0.049		Non-AMP	0.0059	0.07048
APVISAEKAYHEQL	NAMP	0.075		9	NAMP	0.1445		9	NAMP		9	NAMP	0.017	0.0788333		0.061	0.116	0.047		Non-AMP	0.0118	0.06186
NLDIERPTYTNL	NAMP	0.069		14	NAMP	0.121		14	NAMP		14	NAMP	0.003	0.0643333		0.045	0.108	0.145		Non-AMP	0.0315	0.0539
AAEDGVFTDEEIK	NAMP	0.006		15	NAMP	0.1975		15	NAMP		15	NAMP	0.012	0.0718333		0.036	0.051	0.022		Non-AMP	0.0023	0.05076
RALTVPELTQQ	NAMP	0.039		22	NAMP	0.077		22	NAMP		22	NAMP	0	0.0386667		0.017	0.035	0.012		Non-AMP	0.0135	0.0293
